# Supplementary material for: Logistic regression analyses of factors affecting the euploidy of blastocysts undergoing in vitro fertilization and preimplantation genetic testing
Source: Medicine (Baltimore). 2022 Jun 30;101(26):e29774. doi: 10.1097/MD.0000000000029774 (PMC9239646; doi:10.1097/MD.0000000000029774)
Supplement: Supplementary file 1 [file medi-101-e29774-s001.xlsx]

## Sheet: Sheet2
Supplemental Table 1 Raw data of 493 couples included in the study
ID	Maternal age	Paternal age	Parental genetic backgrounds＃1	Type of infertility ＃2	Duration of infertility(years)	Number ofpregnancy loss	BMI (kg/m2)	Basal serum FSH(IU/L)	Basal serum LH(IU/L)	Basal serum E2(pmol/L)	Number of cycles	Total Gn(IU)	Days of Gn	Protocol of COH ＃3	Number of retrieved oocytes(n)	Number of mature (MII) oocytes	Rate of MII oocytes	Two- pronuclei (2PN) zygotes	Rate of 2PN	Embryos per oocyte retrieval	High quality embryos per oocyte retrieval	Number of blastocysts per cycle	Number of euploid blastocysts
1407	34	31	N	0	6	2	20.7	13.3	4.5	50.6	2	3300	11	3	14	10	0.714286	9	0.9	6	4	4	1
1436	35	30	rcp	1	2	0	20.7	6.3	2	52	5	2250	10	1	5	5	1	4	0.8	3	3	4	0
1700	40	41	N	0	1	2	23.4	8,7	6.4	67.9	4	3225	11	1	4	3	0.75	2	0.666667	2	2	1	0
1717	28	31	N	0	1	1	16.9	6.7	2.8	82.5	2	2375	9	1	3	2	0.666667	2	1	2	2	2	2
1904	41	43	N	0	5	2	24.8	11.2	5.1	75	4	2400	12	2	15	14	0.933333	10	0.714286	3	3	1	0
1980	39	40	N	1	13	0	21.2	7.1	84.7	87	7	2625	10	2	13	12	0.923077	10	0.833333	3	3	1	0
1983	39	31	N	0	3	1	21.1	4	19	51.6	2	4050	9	4	4	9	2.25	7	0.777778	7	7	1	1
2937	40	46	rob	0	4	1	24.8	8.2	8.9	69.9	4	2250	10	3	24	15	0.625	10	0.666667	7	6	4	2
3033	28	34	N	1	4	0	22.6	4.3	3.9	56.4	2	2475	9	3	13	13	1	10	0.769231	2	0	2	2
3184	31	35	N	0	1	1	21.5	8.9	3.1	65	2	5700	16	2	7	6	0.857143	5	0.833333	2	2	3	3
3516	29	30	N	0	2	1	19.5	6.2	4.9	60	2	4950	12	1	64	48	0.75	44	0.916667	23	23	6	3
3762	30	32	N	0	3	1	21.3	8.5	5.7	95.2	2	4725	16	1	8	8	1	6	0.75	6	4	1	1
3977	34	38	N	0	6	0	23.4	10.5	5.6	80	2	4125	12	1	13	7	0.538462	6	0.857143	4	4	4	3
4046	32	37	N	0	8	2	22.6	6.2	2.4	65	2	3150	9	1	17	8	0.470588	7	0.875	4	3	2	2
4692	38	38	N	0	3	1	20.9	6	2.8	53	2	1725	8	2	15	12	0.8	9	0.75	4	2	4	2
4692	38	45	N	0	4	1	20.9	6	2.8	53	2	3150	9	2	5	14	2.8	11	0.785714	3	0	2	1
4726	39	33	N	0	1	0	21.3	9.2	2.7	81.7	2	2400	8	2	9	7	0.777778	4	0.571429	3	2	3	2
5121	32	39	N	0	3	1	25.6	6.5	8.1	99.5	2	2700	9	1	30	25	0.833333	17	0.68	11	11	6	6
5286	33	33	N	0	2	2	30.1	6.2	1.9	74.8	5	3000	10	2	16	10	0.625	3	0.3	3	1	1	0
5329	31	31	N	1	6	0	21.5	6.9	5.2	84	2	2575	9	3	15	11	0.733333	3	0.272727	2	2	1	1
5508	44	59	N	0	4	2	24.9	5.3	6.9	33.9	5	2025	8	3	6	6	1	5	0.833333	5	5	1	0
5508	44	59	N	0	4	2	24.9	5.3	6.9	33.9	4	1800	50	2	8	5	0.625	2	0.4	1	1	1	0
5508	44	59	N	0	4	2	24.9	5.3	6.9	33.9	6	2025	8	2	8	5	0.625	2	0.4	1	1	1	0
5541	32	34	N	1	4	0	21.3	9	1.1	78	6	2400	12	2	18	15	0.833333	15	1	6	5	2	0
5559	44	45	N	0	3	2	29.4	11.8	6.2	54.3	5	3000	20	4	2	2	1	1	0.5	1	1	1	0
5711	34	34	N	1	7	0	27.5	7.66	4.1	43	2	2400	8	2	15	14	0.933333	9	0.642857	6	5	5	2
6242	34	36	N	0	1	2	21.5	8.1	2.4	55.7	2	2676	10	1	16	14	0.875	12	0.857143	2	1	4	2
6685	32	31	N	0	2	2	29.7	6.8	10.73	74.5	2	3300	12	1	4	3	0.75	2	0.666667	2	2	1	1
6691	35	36	N	1	5	0	20.4	7.4	3.25	65.05	2	2925	9	1	8	8	1	6	0.75	4	3	2	1
6954	39	42	N	0	5	1	27.5	7.3	7.4	74.2	2	2525	7	1	25	13	0.52	8	0.615385	4	4	1	0
7422	33	34	rcp	1	6	0	18.8	7.9	4.7	75.3	2	3300	11	1	17	13	0.764706	9	0.692308	7	7	3	1
7447	31	33	N	0	10	0	20.7	7.2	2.1	65	2	3225	12	2	20	17	0.85	12	0.705882	10	8	4	2
7447	31	33	N	0	10	0	20.7	8.7	2.1	65	3	2400	10	2	14	8	0.571429	5	0.625	4	2	2	0
7571	44	42	N	1	9	0	22.6	11.2	4.7	64.5	5	2400	8	2	7	7	1	3	0.428571	3	3	2	0
7581	32	33	N	0	1	0	24.7	8.1	4.7	90.5	2	4500	10	4	11	8	0.727273	7	0.875	5	5	2	1
7606	39	48	N	0	4	2	21.5	6.8	3.58	70	2	5400	11	2	15	14	0.933333	10	0.714286	7	7	5	3
7783	36	39	N	0	5	2	21	6.9	5.3	43.2	2	2850	10	2	16	13	0.8125	10	0.769231	7	6	5	4
8178	34	37	N	1	1	0	21.5	8.2	3.5	49.9	1	1100	9	3	16	15	0.9375	12	0.8	6	6	2	2
8256	29	30	N	1	4	0	23.4	4.7	2.1	82.5	2	3750	13	1	11	9	0.818182	7	0.777778	6	5	3	3
8508	45	43	N	0	2	0	21.5	15.1	3.5	168.8	6	2925	13	4	4	4	1	3	0.75	3	3	2	0
8551	39	34	N	0	1	1	25.7	10	2.5	92.3	3	3750	13	4	4	3	0.75	2	0.666667	2	1	1	0
8717	38	36	N	0	1	2	27.9	9.8	5.6	40.4	2	4200	14	3	5	5	1	4	0.8	3	3	2	0
8823	35	36	N	0	1	1	17.5	7.1	4.3	41.2	2	3450	11	2	23	22	0.956522	12	0.545455	7	7	2	2
8826	34	36	rcp	0	0.5	1	22.9	10.8	3.7	50.9	2	2400	9	3	18	16	0.888889	13	0.8125	10	10	9	4
8826	34	36	rcp	0	3	1	22.9	10.8	3.7	50.9	1	2750	10	3	17	15	0.882353	14	0.933333	8	7	4	0
8860	30	31	Rob	0	1	1	18	8.7	6.2	91.7	2	3450	12	1	6	3	0.5	2	0.666667	2	2	1	0
8882	34	31	rcp	0	4	1	30.1	5.7	6.8	93.5	5	4275	14	2	5	5	1	5	1	4	3	2	0
8896	42	43	Rob	0	5	1	25.2	12.1	6.3	73	5	2100	7	2	11	9	0.818182	7	0.777778	4	3	1	0
8896	42	43	Rob	0	5	1	25.2	12.1	6.3	73	6	3000	10	2	11	9	0.818182	7	0.777778	4	3	1	0
8896	42	43	Rob	0	4	1	25.2	12.1	6.3	73	7	2250	10	2	7	3	0.428571	3	1	1	1	1	0
9008	40	41	N	0	2	2	24	11.8	4.8	73	6	3976	13	2	4	3	0.75	3	1	1	0	1	0
9246	31	34	N	1	6	0	19.7	9.3	5.7	65	2	3450	8	2	6	5	0.833333	4	0.8	2	0	1	1
9384	31	32	Rob	0	0.5	2	17.8	6.9	5.6	86.3	2	2475	11	3	8	7	0.875	7	1	1	1	4	1
9384	32	32	Rob	0	0.5	2	17.8	6.9	5.6	86.3	1	3300	11	4	8	7	0.875	7	1	1	1	2	0
9491	27	29	N	0	1	2	22.3	8.1	5.9	33.6	1	2475	9	1	17	12	0.705882	11	0.916667	5	5	5	3
9648	33	34	N	0	6	1	22.4	4.6	4.5	64.8	2	2900	10	1	18	14	0.777778	9	0.642857	8	8	5	4
9926	33	36	N	0	1	2	26.3	5.1	4.1	125.2	2	3600	12	1	13	10	0.769231	4	0.4	3	2	1	1
9981	29	32	N	1	1	0	20.9	7.3	4.2	59.9	2	2175	9	2	12	9	0.75	5	0.555556	4	3	2	2
10025	33	31	N	1	5	0	24.3	4.7	4.4	80.3	2	3325	11	4	14	12	0.857143	8	0.666667	6	5	3	2
10232	34	40	inv	1	5	0	23	9.1	5.3	47.6	2	2850	10	3	9	8	0.888889	7	0.875	4	4	4	1
10241	31	31	N	0	1	2	25	7.7	6	33	1	2475	9	3	4	2	0.5	1	0.5	1	1	1	1
10241	32	32	N	0	2	2	25	7.7	6	33	2	2100	7	2	8	8	1	2	0.25	2	2	1	1
10360	29	31	N	1	4	0	26.4	7.9	9.8	85.1	2	4200	13	2	19	11	0.578947	7	0.636364	4	4	1	0
10416	28	28	rcp	1	2	0	23.5	8	1.4	56.3	1	4500	12	1	19	18	0.947368	14	0.777778	3	1	6	1
10416	28	28	rcp	1	2	0	23.5	6.2	1.4	56.3	3	1500	5	4	31	23	0.741935	20	0.869565	8	5	4	0
10416	28	28	rcp	1	2	0	23.5	6.2	1.4	56.3	2	3300	11	2	26	21	0.807692	9	0.428571	4	4	4	0
10463	32	34	N	0	3	1	16.7	8.5	6.8	91.5	2	2400	8	2	9	7	0.777778	7	1	6	4	5	5
10492	35	37	N	0	9	1	19.5	6.4	3.5	101	2	4125	10	4	8	6	0.75	4	0.666667	2	2	1	1
10668	31	33	N	0	5	1	22.9	12.9	5.8	55.8	2	3825	12	4	12	12	1	10	0.833333	6	5	3	2
10782	27	28	N	0	7	2	27.5	7.8	5.8	53.8	1	1200	4	2	11	9	0.818182	4	0.444444	3	3	3	3
10782	27	28	N	0	7	2	27.5	7.8	2.9	121.3	2	2655	12	2	6	5	0.833333	4	0.8	2	1	0	0
10793	26	27	N	0	1	2	20.2	7.26	5.44	106	1	1725	8	2	19	14	0.736842	9	0.642857	2	0	2	1
10821	33	39	N	1	2	0	21.2	3.7	9.1	39.1	1	4500	13	1	17	17	1	2	0.117647	15	7	5	4
10878	33	38	N	1	3	0	20.8	8.3	4.7	92	2	4050	9	2	12	8	0.666667	7	0.875	4	3	4	4
10954	33	33	N	0	0.5	0	21.7	6.6	5.5	112	2	6600	11	4	13	9	0.692308	8	0.888889	6	5	1	1
11007	31	34	N	0	6	2	21.9	8.4	5.6	56	1	2800	8	1	17	16	0.941176	11	0.6875	5	5	5	2
11007	31	34	N	0	6	2	21.9	8.9	4.6	48.6	2	3750	10	1	10	7	0.7	7	1	7	7	2	0
11008	30	31	N	0	2	2	26.7	9.2	5.6	70	1	3575	13	3	21	7	0.333333	7	1	4	2	2	1
11008	30	31	N	0	2	2	26.7	7.9	5.6	70	2	3900	11	1	29	26	0.896552	24	0.923077	12	10	3	0
11033	29	25	N	0	5	2	31.2	9.9	24.6	83.3	1	1800	9	1	32	30	0.9375	24	0.8	17	15	7	3
11058	32	36	rcp	0	2	1	19.2	7.4	10.3	149.4	2	4500	12	1	30	28	0.933333	22	0.785714	14	11	4	2
11058	29	33	rcp	0	2	1	19.2	7.4	10.3	149.4	1	2625	9	2	18	18	1	18	1	15	14	7	3
11058	30	36	rcp	0	2	1	19.2	7.4	10.3	149.4	3	3150	13	3	24	20	0.833333	10	0.5	7	7	2	0
11058	29	33	rcp	0	2	1	19.2	7.4	10.3	149.4	2	3150	13	2	18	14	0.777778	11	0.785714	8	7	4	0
11060	32	33	N	1	2	0	26.7	9	3.2	78	2	3900	11	1	11	9	0.818182	7	0.777778	4	4	3	2
11153	24	36	rcp	0	1	2	27.9	3.97	4.46	21	1	2550	9	2	33	22	0.666667	17	0.772727	12	12	5	2
11156	37	35	N	1	10	0	26.2	9.8	1.6	82.1	2	3600	10	2	11	10	0.909091	4	0.4	4	4	3	3
11308	29	32	rcp	0	3	2	21.5	6.8	3.4	77.4	1	3000	10	1	12	11	0.916667	11	1	9	8	6	3
11361	33	33	N	1	4	0	21.6	6.5	3.2	72	2	3000	11	1	18	12	0.666667	10	0.833333	9	8	4	2
11384	25	31	Rob	0	2	2	24.5	9.9	3.6	72.9	2	2700	12	2	15	12	0.8	11	0.916667	5	4	2	2
11484	29	32	rcp	1	3	0	21.9	5.36	2.93	22	2	1950	8	1	18	10	0.555556	8	0.8	0	0	1	0
11613	30	32	N	1	5	0	21.5	7.1	4.3	72.3	3	3900	11	4	13	7	0.538462	4	0.571429	2	1	1	0
11632	34	40	rcp	1	3	0	17.4	7.9	6.83	31	1	2300	9	2	10	8	0.8	6	0.75	2	1	2	1
11632	36	40	rcp	0	1	1	17.4	7.9	6.83	31	3	2600	9	2	5	5	1	5	1	3	2	2	0
11632	35	40	rcp	0	1	1	17.4	7.9	6.83	31	2	2410	10	2	5	5	1	5	1	3	2	3	0
11646	33	34	N	0	11	0	22.7	8.5	3.9	55.6	2	3225	12	1	11	10	0.909091	7	0.7	5	3	2	2
11683	32	32	N	0	0.5	2	20.3	5.8	4.9	74.4	1	2550	9	2	30	25	0.833333	20	0.8	13	8	6	4
11685	38	38	N	0	2	0	23.3	12.1	6	231.2	2	2700	12	3	8	7	0.875	7	1	6	6	2	1
11744	35	27	N	0	0.5	2	18.9	8.7	4.2	69.3	2	2775	11	3	11	10	0.909091	7	0.7	7	6	3	2
11747	36	39	N	0	9	0	18.8	7.8	5.3	46.1	2	2400	8	1	14	8	0.571429	6	0.75	5	5	3	2
11766	31	31	N	0	1	1	24.4	8.4	3.2	70.3	2	2400	8	3	9	9	1	8	0.888889	5	4	3	2
11766	31	31	N	0	1	1	24.4	8.4	3.2	70.3	1	3900	13	3	4	3	0.75	2	0.666667	2	1	1	0
11819	33	36	rcp	0	2	1	25.4	8.2	4.4	63.3	2	4500	10	2	18	17	0.944444	15	0.882353	8	8	1	0
11870	28	27	N	0	2	2	20.8	5.7	3.4	81.2	2	2400	11	2	18	16	0.888889	14	0.875	8	7	3	2
11885	38	40	N	0	5	0	24.4	12.4	4.2	64.3	1	2400	8	2	7	5	0.714286	5	1	4	4	2	0
11932	38	41	N	0	3	2	20	10.8	2.9	118.9	1	3150	11	2	4	4	1	4	1	1	1	1	0
11957	25	27	Rob	1	3	0	26.6	6.8	9.2	55	1	4200	14	1	25	20	0.8	13	0.65	8	7	5	4
11998	23	32	N	1	1	1	23	11.8	5.1	127.5	2	3525	13	2	10	8	0.8	6	0.75	6	6	5	4
12065	30	29	N	0	2	1	19.3	9	22.3	66.9	2	3300	11	1	19	17	0.894737	13	0.764706	8	8	5	4
12075	25	28	N	1	5	0	23.4	6.08	5.33	129	2	3600	12	1	15	14	0.933333	13	0.928571	6	2	2	2
12108	28	26	N	1	4	0	19.4	7.3	5	115.3	2	1575	9	3	39	37	0.948718	29	0.783784	23	22	8	4
12109	32	31	Rob	1	2	0	22.3	7.2	3.3	120.7	1	2625	10	3	8	8	1	3	0.375	2	2	3	2
12109	32	30	Rob	1	2	0	22.3	7.2	3.3	120.7	2	3300	11	3	15	13	0.866667	10	0.769231	4	3	1	0
12109	33	32	Rob	1	3	0	22.3	7.2	3.3	120.7	3	3600	12	1	15	10	0.666667	6	0.6	2	0	0	0
12161	30	30	N	0	4	1	24.6	9.3	6	82.8	2	2175	9	2	17	14	0.823529	9	0.642857	4	2	2	2
12161	31	31	N	1	4	1	24.6	9.3	6	82.8	2	2100	11	1	18	8	0.444444	6	0.75	4	0	2	2
12161	30	30	N	1	4	1	24.6	9.3	6	82.8	2	2250	9	3	18	8	0.444444	6	0.75	4	0	2	0
12223	28	28	N	0	2	1	20.3	8.8	6.8	110.4	1	3900	14	1	16	10	0.625	7	0.7	4	2	1	1
12247	31	33	N	0	9	1	27.3	7.4	5.5	60	1	4650	13	1	18	14	0.777778	7	0.5	4	4	2	2
12289	36	59	N	0	8	1	28.7	5.3	3.58	186	2	5925	17	2	10	9	0.9	7	0.777778	5	3	1	1
12338	29	30	N	1	4	0	23	8.88	4.2	75.7	2	2350	9	1	22	17	0.772727	12	0.705882	6	6	2	2
12341	31	31	N	1	7	0	23.5	8.2	2.7	104.1	2	5400	12	2	17	13	0.764706	7	0.538462	4	1	1	1
12351	33	34	N	1	6	0	19.7	7.9	5	81.1	2	2850	9	2	27	17	0.62963	11	0.647059	6	4	3	2
12374	30	28	Rob	0	2	1	22	7.7	2.1	76.8	1	2500	10	1	12	12	1	10	0.833333	4	2	2	1
12413	30	30	N	1	5	0	21.5	8.3	3.2	122.1	2	2175	11	2	19	18	0.947368	16	0.888889	9	7	4	4
12447	35	31	Rob	0	2	1	19	7.2	2.7	56.3	2	2700	9	2	12	9	0.75	5	0.555556	3	1	2	0
12517	34	35	N	1	12	0	27.3	9.8	10.4	86.3	1	3025	11	3	34	27	0.794118	19	0.703704	19	18	4	4
12564	31	33	rcp	0	8	2	21.5	9.7	4	48	3	5050	14	1	14	9	0.642857	6	0.666667	2	2	2	0
12568	27	30	N	0	3	1	21.2	7.4	4.8	74.2	2	1725	7	1	24	21	0.875	18	0.857143	7	6	3	2
12653	25	28	rcp	0	1	2	27.4	8.2	3.4	73.3	1	2700	9	1	11	8	0.727273	8	1	7	7	5	0
12680	34	36	N	0	2	4	20.8	9	5.5	124.7	1	1850	7	3	7	7	1	6	0.857143	6	4	2	2
12682	34	34	N	0	2	2	23.5	7	4.4	127.1	1	3850	11	3	14	14	1	13	0.928571	6	6	3	2
12698	33	32	N	0	1	2	20.8	10.5	3.9	73	1	3150	11	1	15	15	1	8	0.533333	4	3	2	2
12719	37	40	N	1	4	1	23.9	8.2	2.7	60.6	2	2850	10	2	7	5	0.714286	5	1	4	3	1	1
12748	41	42	Rob	0	16	0	26	7.2	4.3	55.4	2	2400	8	2	8	7	0.875	6	0.857143	6	4	2	1
12748	41	42	Rob	0	16	0	26	7.2	4.3	55.4	3	2800	10	1	10	9	0.9	8	0.888889	6	5	2	0
12790	33	35	rcp	0	1	2	25.4	3.57	2.62	204.8	1	3150	11	2	19	18	0.947368	18	1	10	10	5	2
12790	33	35	rcp	0	2	2	25.4	3.57	2.62	204.8	2	3600	12	1	23	18	0.782609	7	0.388889	7	7	3	1
12795	25	23	Rob	1	4	0	26.8	9.2	3.1	101.2	1	9075	24	1	4	2	0.5	1	0.5	1	0	1	1
12795	25	24	Rob	1	4	0	26.8	9.2	3.1	101.2	2	2925	12	2	5	2	0.4	2	1	2	2	2	2
12845	42	47	N	0	3	0	25.4	8.9	4.6	48.6	1	3600	12	3	16	13	0.8125	9	0.692308	7	6	2	0
12871	40	43	N	0	11	4	30	10.8	6.7	78.5	2	3000	10	2	9	6	0.666667	4	0.666667	2	2	1	0
12921	28	31	rcp	0	2	1	29.4	8.8	7	75	1	3300	12	1	9	7	0.777778	4	0.571429	3	2	2	1
13007	37	35	N	0	4	2	29.3	8.3	7	80.5	1	3000	9	3	15	13	0.866667	9	0.692308	7	7	3	1
13056	34	33	N	0	0.5	3	23.1	15.2	4.6	79.4	1	3525	10	1	6	5	0.833333	4	0.8	4	3	4	4
13056	34	35	N	0	1	3	23.1	5.7	1.7	65.4	2	1600	6	3	2	2	1	2	1	2	1	1	1
13056	34	35	N	0	1	3	23.1	15.2	4.6	79.4	2	900	4	3	6	5	0.833333	4	0.8	4	4	3	1
13131	41	39	N	0	16	0	24	4.8	4.8	76.8	3	2025	9	3	5	5	1	4	0.8	3	3	1	0
13205	23	26	rcp	0	1	2	20.3	2	3.7	45	1	3825	13	4	18	17	0.944444	15	0.882353	10	10	4	2
13209	34	34	N	0	0.3	2	21.8	7.9	5	81.1	1	2250	10	2	26	25	0.961538	20	0.8	8	4	5	4
13218	29	29	rcp	0	1	2	23.2	9.7	3.2	45	2	2400	8	2	14	9	0.642857	8	0.888889	3	3	6	2
13218	29	29	rcp	0	1	2	23.2	9.7	3.2	45	1	2225	8	2	14	9	0.642857	8	0.888889	3	3	0	0
13232	28	30	N	0	1	4	28	3.95	3.5	28	1	3750	13	1	25	23	0.92	17	0.73913	7	4	2	2
13345	31	31	N	0	3	3	22.5	3	3.5	30.1	1	4200	12	1	12	6	0.5	3	0.5	2	2	2	1
13420	45	57	N	1	1	0	24.7	15.5	29.3	161.2	2	4050	12	1	7	6	0.857143	5	0.833333	5	4	1	1
13493	40	44	N	0	3	0	22.9	11	5.7	99.3	2	4050	9	4	7	6	0.857143	6	1	4	3	2	0
13537	32	32	N	0	1	3	21.2	12.7	8	88.1	1	2475	10	2	12	6	0.5	6	1	2	2	2	1
13556	29	30	Rob	0	1	2	22.4	9.7	3.2	45	1	2100	9	1	24	12	0.5	8	0.666667	8	8	6	6
13573	38	42	rcp	1	1	1	19.6	7.57	3.34	45.9	2	3700	11	1	19	15	0.789474	14	0.933333	6	3	3	1
13573	36	42	rcp	1	1	1	19.6	7.57	3.34	45.9	2	3550	12	1	28	19	0.678571	15	0.789474	7	5	5	1
13785	32	35	rcp	0	3	2	22	2.5	5.6	430.3	1	4350	12	1	6	5	0.833333	3	0.6	3	3	2	0
13785	32	35	rcp	0	4	2	22	2.5	5.6	430.3	2	3000	10	2	5	4	0.8	1	0.25	1	1	1	0
13924	39	38	N	0	1	3	28.2	8.6	4.4	70.9	2	2700	10	2	25	23	0.92	17	0.73913	8	4	4	3
13933	40	45	N	1	13	0	22.9	6.6	2.4	101.9	1	2250	5	4	2	2	1	2	1	2	2	0	0
13981	33	33	Rob	0	6	1	25.2	7.8	1.2	27.9	2	3075	11	1	6	4	0.666667	3	0.75	3	3	2	1
13981	34	34	Rob	0	7	1	25.2	7.8	1.2	27.9	2	2525	10	1	17	13	0.764706	11	0.846154	5	3	4	1
13981	33	33	Rob	0	6	1	25.2	7.8	1.2	27.9	2	3800	12	1	12	10	0.833333	9	0.9	8	8	2	0
13987	32	33	N	0	4	1	19.9	8.9	5	75.5	2	3800	14	1	14	12	0.857143	10	0.833333	9	9	1	1
14023	43	46	rcp	0	2	1	25.3	4.5	4.5	60.6	2	2100	7	2	4	4	1	4	1	3	3	1	0
14083	32	38	rcp	1	11	0	25.2	6.5	4.1	70.4	1	3150	10	1	32	30	0.9375	24	0.8	13	10	4	1
14083	32	38	rcp	1	10	0	25.2	6.5	4.1	70.4	2	2025	8	1	24	18	0.75	13	0.722222	8	5	2	1
14212	35	34	N	0	6	4	21.5	9	3.7	88.4	2	3225	11	2	15	14	0.933333	12	0.857143	11	7	3	2
14237	39	39	N	0	1	2	22	10.5	3.7	129.9	2	2100	7	2	16	12	0.75	8	0.666667	4	4	1	1
14237	39	39	N	1	1	2	22	9.9	3.7	129.9	2	2100	7	2	6	6	1	3	0.5	2	1	1	0
14239	30	32	rcp	0	6	2	22.7	8.9	5.4	69.2	2	3300	11	1	13	13	1	11	0.846154	6	4	7	1
14289	41	38	N	0	11	5	23.3	8.4	4.4	56.3	2	4500	14	2	6	6	1	6	1	4	4	2	0
14313	42	36	N	1	7	0	23.5	12.1	3.8	82.7	2	3525	11	2	5	5	1	5	1	5	5	2	0
14313	42	36	N	1	7	0	23.5	12.1	3.8	82.7	2	3525	11	2	5	5	1	5	1	5	5	2	0
14391	42	44	N	0	1	1	19.1	5.2	4.4	46.2	2	2700	9	2	9	8	0.888889	8	1	4	3	2	0
14428	29	29	N	0	2	3	24.2	7.7	3.2	45	2	900	4	2	23	17	0.73913	10	0.588235	6	4	4	3
14487	30	35	N	0	2	2	27	4.95	1.28	33	1	2400	8	3	30	20	0.666667	13	0.65	7	6	4	2
14508	34	33	N	0	1	2	30.1	5.4	3.2	75.6	1	3300	11	1	12	12	1	11	0.916667	6	5	3	3
14555	34	37	N	1	2	0	25.7	9.7	2.5	92.7	1	4050	12	2	14	10	0.714286	7	0.7	4	2	2	2
14561	33	41	N	0	1	2	24.7	5.4	3.2	56	2	2275	12	2	1	1	1	1	1	1	1	1	1
14561	33	40	N	0	1	2	24.7	5	0.3	45	1	2700	9	2	1	1	1	0	0	0	0	0	0
14569	40	43	N	0	5	0	23.4	12.2	1.4	52.3	1	4200	13	2	4	4	1	3	0.75	2	1	1	0
14611	32	31	N	0	2	4	20.7	3.4	5.4	93.4	1	2700	9	2	11	10	0.909091	8	0.8	5	2	2	0
14611	32	31	N	0	2	4	20.7	3.4	4.5	101	2	2550	9	2	11	10	0.909091	8	0.8	5	2	2	0
14688	29	27	Rob	0	3	3	19.5	8.6	2.2	85.9	1	2250	10	1	23	20	0.869565	16	0.8	9	7	6	3
14697	41	43	N	0	11	0	26	10.9	5.4	69.2	1	2400	8	4	7	6	0.857143	4	0.666667	2	2	2	2
14718	32	36	rcp	0	2	1	23.4	9	3.7	54	1	2275	10	1	18	15	0.833333	6	0.4	4	1	3	2
14732	35	39	N	0	2	0	25.2	8.5	2.8	81	1	2400	8	2	5	3	0.6	3	1	1	1	1	0
14746	35	34	N	1	9	0	25.4	8.6	4.4	70.9	1	2100	7	2	8	3	0.375	2	0.666667	2	2	1	1
14756	30	32	N	0	1	3	25.5	8.2	4	66.1	1	1536	8	2	14	12	0.857143	8	0.666667	4	1	3	2
14760	35	37	N	1	4	0	28.1	7.7	4	86.7	1	2375	9	3	19	18	0.947368	9	0.5	7	7	3	0
14763	27	27	rcp	0	1	3	20	4.5	4.5	60.6	1	4850	14	1	16	12	0.75	9	0.75	4	3	1	0
14776	25	35	rcp	1	3	0	20.5	12.2	5.9	30.4	1	2100	7	2	13	10	0.769231	6	0.6	6	5	4	3
14804	36	36	N	0	11	1	21.7	8.6	4.4	70.9	2	3450	12	1	13	10	0.769231	8	0.8	4	4	2	1
14826	29	30	N	0	2	0	24	6.5	4.1	70.4	1	2300	9	3	32	24	0.75	19	0.791667	6	2	4	4
14829	37	39	N	1	1	1	23.9	8.6	4.4	70.9	1	2700	9	1	11	10	0.909091	8	0.8	3	2	3	2
14836	41	41	N	0	5	3	21.7	17.5	10.3	72.3	2	2700	9	2	10	5	0.5	2	0.4	2	1	1	0
14852	30	30	N	1	2	0	20.2	8.6	4.4	69	1	1675	8	3	10	7	0.7	6	0.857143	2	0	5	3
14859	41	39	N	0	7	0	18.4	15.3	5.2	80.9	1	4500	13	1	5	3	0.6	3	1	2	2	0	0
14951	34	33	N	0	1	3	23.2	3.3	4.8	50	1	3525	13	1	25	20	0.8	13	0.65	12	12	6	2
14986	36	36	N	0	7	4	26.3	8.6	4.4	70.9	2	3750	10	1	36	23	0.638889	19	0.826087	6	4	6	2
15007	29	27	N	0	1	3	23	8.6	9.5	67	1	2475	10	3	26	23	0.884615	15	0.652174	11	11	5	4
15015	40	41	N	0	7	0	20.7	12.5	5.3	85	3	2250	8	3	10	8	0.8	6	0.75	2	2	1	0
15028	40	44	N	0	4	3	22.3	9.7	3.9	73.6	1	2100	7	2	10	8	0.8	4	0.5	2	1	2	2
15029	40	39	N	0	1	1	20.9	8.6	6.1	45.4	1	1725	8	2	8	8	1	4	0.5	3	3	1	0
15085	34	34	N	0	1	2	20.2	9.7	3.9	73.6	1	3000	10	1	5	4	0.8	4	1	4	3	3	3
15123	40	39	N	0	11	1	23.1	10.7	3.1	86	1	3300	11	2	12	11	0.916667	10	0.909091	7	6	2	1
15193	35	38	N	0	3	4	21.5	5.4	2.7	163.1	2	2400	8	3	3	3	1	3	1	2	1	1	1
15215	36	34	Rob	0	1	1	21.5	9.7	5.5	57	2	2875	10	4	12	9	0.75	6	0.666667	3	3	3	0
15215	37	34	Rob	1	1	1	21.5	9.7	5.5	57	3	2275	8	4	8	7	0.875	5	0.714286	4	3	2	0
15263	42	41	N	0	4	0	18.5	7.7	4.6	82	2	3300	11	1	18	15	0.833333	15	1	8	5	3	1
15263	42	41	N	0	4	0	18.5	7.7	4.6	82	1	3000	10	1	18	15	0.833333	15	1	8	5	4	0
15342	30	30	N	0	1	2	21.5	9.48	4.05	212.12	1	2025	12	1	19	7	0.368421	5	0.714286	2	1	1	1
15346	38	41	N	1	11	5	27.9	10.9	2.7	59.1	1	2100	7	2	5	4	0.8	3	0.75	2	2	1	1
15354	31	31	rcp	0	2	2	23.5	6.5	3.5	45	1	4275	13	4	38	31	0.815789	19	0.612903	8	6	3	1
15388	31	34	N	0	1	5	25	6.7	3.7	82.1	1	2625	10	1	29	23	0.793103	16	0.695652	12	12	9	5
15491	33	36	N	0	1	3	20.8	10.7	6.4	47.2	1	3750	12	1	10	6	0.6	4	0.666667	4	4	1	1
15492	34	35	N	0	1	3	21.3	10.7	6.4	47.2	1	4800	15	4	21	17	0.809524	12	0.705882	6	5	4	2
15533	32	36	N	0	1	4	27.5	7.8	2	74.8	1	4200	14	2	15	13	0.866667	8	0.615385	5	4	1	1
15600	34	36	N	0	2	2	23	6.7	3.6	60.7	1	3000	10	1	20	15	0.75	10	0.666667	4	4	3	1
15650	40	35	N	0	1	3	29.3	12.7	5.1	127.7	1	4275	11	3	4	3	0.75	3	1	2	1	2	0
15679	30	29	rcp	0	0.5	2	24	4.5	4.5	60.6	1	5025	15	1	2	2	1	1	0.5	1	0	1	0
15679	30	29	rcp	0	3	2	24	4.5	4.5	60.6	2	600	4	2	1	1	1	1	1	1	1	1	0
15696	30	31	inv	0	2	2	34.5	6.8	2.9	55.6	1	2000	8	1	19	18	0.947368	11	0.611111	6	5	4	2
15727	38	39	N	0	3	4	21.9	12.7	3.5	50	1	2475	11	2	17	15	0.882353	11	0.733333	8	7	5	3
15809	30	32	rcp	0	1	2	20	6.4	3.9	53.9	1	3975	13	1	27	27	1	21	0.777778	11	11	8	4
15870	33	41	rcp	0	2	1	19.1	8.7	4.5	65.3	1	3125	9	1	17	16	0.941176	14	0.875	10	10	7	4
15906	31	32	Rob	1	6	0	21.5	10.33	2.93	24.11	2	3150	11	1	10	10	1	10	1	10	10	8	5
15908	29	29	rcp	0	2	2	28.9	6.5	4.9	62.5	1	3000	11	1	30	24	0.8	20	0.833333	16	16	8	4
15966	29	30	N	0	1	0	20.2	6.5	4.9	62.5	1	2600	12	1	13	13	1	12	0.923077	4	0	2	2
15989	28	27	rcp	0	1	2	20.8	6.5	4.9	62.5	1	2900	10	1	34	30	0.882353	20	0.666667	13	13	11	7
16039	26	27	rcp	0	1	3	26.3	8.1	3.3	63.9	1	1625	9	1	14	13	0.928571	9	0.692308	1	1	1	0
16039	26	27	rcp	0	1	3	26.3	8.1	3.3	63.9	2	2700	9	4	15	15	1	9	0.6	7	5	3	0
16083	30	30	N	0	3	3	25	6.5	4.9	62.5	1	2800	10	1	18	16	0.888889	14	0.875	4	0	3	3
16114	31	35	rcp	0	3	2	26.8	6.5	4.9	62.5	1	3000	10	1	46	37	0.804348	23	0.621622	13	13	7	4
16170	42	40	N	0	2	2	32.6	12.7	5.1	127.7	1	3000	10	1	9	9	1	6	0.666667	3	3	2	0
16171	31	31	N	0	2	1	18.8	6.68	6.83	55	2	3150	14	1	16	11	0.6875	11	1	8	6	3	3
16184	38	38	N	0	2	2	22.9	7.4	3.9	63.6	2	2075	8	1	5	5	1	5	1	5	5	1	1
16214	29	35	N	0	1	2	20.8	7	3.9	88.6	1	2900	11	1	36	22	0.611111	19	0.863636	7	3	4	3
16240	43	44	N	0	1	2	27.5	12.7	5.1	127.7	1	4200	11	1	6	6	1	5	0.833333	2	1	1	0
16268	39	46	N	1	8	0	23.5	12.7	5.1	127.7	2	2700	9	3	8	7	0.875	5	0.714286	2	0	1	0
16321	30	31	N	0	2	2	23.5	10.3	4.4	76.3	1	3975	14	1	24	23	0.958333	21	0.913043	9	9	5	4
16474	32	34	N	0	0.5	1	24.2	9.7	4.2	80.2	1	1625	8	3	16	13	0.8125	13	1	6	5	4	3
16480	38	37	N	0	3	2	26.7	10.5	12.2	34.7	2	2700	9	3	9	8	0.888889	6	0.75	5	5	4	4
16483	28	31	N	0	1	3	24.7	8.1	2.8	74.1	1	4200	14	1	28	17	0.607143	26	1.52941	16	16	10	10
16531	30	31	rcp	0	4	2	21.3	5	3.4	63	1	2700	9	1	23	19	0.826087	15	0.789474	10	10	1	1
16531	29	32	rcp	0	4	2	21.3	5	3.4	63	2	2850	11	1	23	19	0.826087	15	0.789474	10	10	2	1
16572	30	30	N	0	2	2	25.8	5	3.4	63	1	3000	10	1	25	24	0.96	20	0.833333	12	11	5	5
16645	27	32	Rob	1	4	0	23.4	5	3.4	63	1	2400	8	2	15	13	0.866667	9	0.692308	4	2	1	1
16715	35	39	Rob	0	13	0	26.5	9.9	2.3	90	1	3800	12	1	3	2	0.666667	2	1	2	2	1	1
16771	28	31	rcp	0	2	0	21	2.5	4.5	123.7	2	1200	8	2	34	29	0.852941	15	0.517241	8	5	2	1
16771	29	33	rcp	1	4	0	21	2.5	4.5	123.7	2	1400	7	3	37	28	0.756757	22	0.785714	7	7	5	2
16799	29	35	N	0	1	2	27.3	7.8	4.6	60.7	3	2175	12	1	8	8	1	7	0.875	5	1	4	0
16816	28	29	Rob	0	2	2	21.6	6.7	3.6	60.7	1	2475	11	4	15	10	0.666667	8	0.8	4	4	2	2
16836	32	34	rcp	0	1	3	20	6.7	3.6	60.7	1	2625	12	1	14	14	1	11	0.785714	4	2	4	3
16836	31	33	rcp	0	1	3	20	6.7	3.6	60.7	2	2850	10	1	22	17	0.772727	12	0.705882	9	9	4	1
16896	32	34	N	0	2	1	25.7	8.8	4.5	63.8	3	3525	12	2	18	18	1	16	0.888889	6	5	3	2
16903	37	36	N	0	1	2	25	7.1	2.5	64	2	3900	14	2	3	3	1	2	0.666667	2	2	2	1
16943	36	33	N	0	2	2	28.8	8.2	4.7	61.5	1	3300	11	2	11	11	1	10	0.909091	7	7	2	1
17010	30	33	N	0	1	3	25	10.7	2.9	28	1	3450	16	1	16	13	0.8125	13	1	8	7	3	3
17016	40	38	N	0	5	2	25.2	8	2.9	81.9	2	2700	9	3	6	4	0.666667	4	1	2	2	1	1
17044	46	50	N	0	1	2	26	7.7	2.5	70.7	1	2850	9	1	6	5	0.833333	4	0.8	4	3	2	1
17111	37	38	Rob	0	8	0	24.9	5.5	2.2	66.1	1	5000	14	4	37	11	0.297297	10	0.909091	4	3	2	1
17140	25	28	rcp	0	1	4	19.9	7.9	4.2	44	1	2475	10	1	19	13	0.684211	8	0.615385	6	4	2	0
17157	32	33	rcp	0	2	3	17.5	15.4	4	63.4	1	6300	20	1	1	1	1	1	1	1	1	1	0
17157	32	33	rcp	0	1	3	17.5	15.4	4	63.4	2	4950	11	1	1	1	1	1	1	1	0	0	0
17174	39	41	N	0	4	1	22.1	12.7	5.1	127.7	1	2250	10	2	20	16	0.8	12	0.75	10	9	2	0
17177	38	38	N	0	2	2	25.9	5.91	12.97	68	2	3600	12	1	22	22	1	17	0.772727	10	9	6	6
17193	27	23	N	0	1	1	24	7.9	5	81.1	1	2600	9	2	26	18	0.692308	13	0.722222	6	4	2	2
17242	29	31	rcp	0	1	3	18	6.3	5.2	58.2	1	2775	10	3	15	14	0.933333	12	0.857143	9	8	4	3
17252	32	33	N	0	1	1	23	8.5	4.3	93.3	2	300	2	1	17	16	0.941176	16	1	11	11	5	4
17583	41	44	N	1	5	0	26.2	8.1	6.7	49	1	2750	10	1	35	23	0.657143	22	0.956522	11	11	2	2
17585	31	31	Rob	0	1	3	23.7	8.1	6.7	49	1	1750	7	1	22	20	0.909091	19	0.95	11	10	5	2
17685	26	27	rcp	0	2	3	19.5	8.2	3.7	95.4	1	3450	12	1	20	20	1	14	0.7	6	5	5	3
17687	25	32	rcp	0	0.5	2	33.9	7.8	5.1	48	1	3300	11	1	16	15	0.9375	14	0.933333	2	2	1	0
17688	39	40	N	0	1	1	23.1	8.4	3.2	60.6	1	3000	10	1	10	9	0.9	8	0.888889	2	1	3	1
17700	27	27	N	0	1	2	24.5	6.3	5.2	58.2	2	1700	9	3	15	11	0.733333	9	0.818182	7	6	5	5
17883	31	36	rcp	1	3	0	24.4	7.01	1.39	97.91	2	3375	13	1	6	4	0.666667	3	0.75	2	2	2	0
18012	31	34	N	0	2	2	22	9.3	4.4	69.4	2	2700	9	3	12	11	0.916667	8	0.727273	7	6	4	2
18028	32	32	N	1	3	1	21.5	7.8	4.7	45	3	2250	10	1	15	12	0.8	6	0.5	7	7	1	0
18085	28	31	rcp	0	1	2	20.7	9.3	4.4	69.4	2	2875	10	4	6	6	1	6	1	4	4	4	1
18094	28	28	Rob	0	1	1	21.5	8.1	6.7	49	1	2775	10	1	37	32	0.864865	31	0.96875	14	12	7	4
18176	28	28	inv	1	2	0	20.7	13.3	3.2	60.9	2	3000	12	1	5	3	0.6	3	1	2	1	1	1
18309	24	25	rcp	0	1	2	19.1	8.5	5.5	73.1	1	1950	7	2	7	7	1	6	0.857143	4	2	4	1
18309	24	25	rcp	0	1	2	19.1	8.5	5.5	73.1	1	1950	7	2	7	7	1	6	0.857143	4	2	4	1
18414	28	27	rcp	0	2	2	19.5	8.1	6.7	49	1	3825	12	1	15	14	0.933333	13	0.928571	6	5	3	2
18526	28	29	rcp	0	1	0	26.6	8.1	6.7	49	1	2575	9	4	13	13	1	12	0.923077	3	1	1	1
18657	31	30	Rob	0	2	2	23.4	8.1	6.7	49	1	4650	13	1	5	4	0.8	4	1	3	3	1	1
18657	32	30	Rob	0	1	2	23.4	8.1	6.7	49	2	3000	10	1	11	8	0.727273	7	0.875	6	6	3	2
18692	28	28	inv	1	5	0	24	6.1	5.3	61.4	1	2400	8	3	10	9	0.9	7	0.777778	3	3	1	1
18778	41	40	N	0	1	1	23.2	11.1	4.2	75	4	6000	14	2	4	3	0.75	3	1	3	2	2	0
18888	29	28	N	0	1	2	18.4	11.7	6.2	71	1	2550	9	2	22	16	0.727273	11	0.6875	8	8	3	2
18920	29	33	rcp	0	3	2	22.7	9.97	11.2	252	2	11050	8	3	2	2	1	1	0.5	0	0	1	1
18920	29	33	rcp	0	3	2	22.7	9.97	11.2	252	1	2400	8	2	3	3	1	3	1	3	3	1	0
19031	22	24	rcp	0	1	2	20	6.6	3.2	73.3	1	2625	8	2	18	14	0.777778	10	0.714286	3	3	2	1
19237	29	31	rcp	0	2	1	20	12.1	3.4	91.6	2	2850	10	2	12	12	1	12	1	5	5	7	2
19271	26	30	rcp	1	2	0	22.9	6.3	5.2	58.2	2	2600	11	1	15	10	0.666667	8	0.8	7	7	3	1
19271	29	30	rcp	1	2	0	22.9	6.3	5.2	58.2	2	3400	12	1	10	9	0.9	9	1	8	7	1	1
19271	28	30	rcp	1	2	0	22.9	7.8	5.1	48	1	4050	13	1	16	8	0.5	5	0.625	2	2	2	0
19317	31	33	rcp	0	1	2	22	8.1	6.7	49	1	3375	12	1	38	27	0.710526	25	0.925926	10	10	8	4
19320	36	36	N	0	1	3	21.8	6.8	4.3	60.2	1	4750	14	1	14	11	0.785714	11	1	7	7	4	4
19365	29	31	rcp	1	5	0	20.2	9.5	6.5	64.3	1	4950	11	1	20	12	0.6	8	0.666667	4	3	2	2
19415	31	32	inv	0	2	1	23.2	8.2	2.7	63.3	1	2750	12	2	16	14	0.875	13	0.928571	4	4	2	2
19515	26	25	Rob	0	1	3	21.5	7.09	4.18	19.2	1	3075	12	1	35	29	0.828571	28	0.965517	9	8	6	1
19521	25	30	rcp	0	1	1	19.2	7.8	5.1	48	1	3750	13	1	5	4	0.8	4	1	3	1	1	0
19526	32	31	N	0	1	2	21.6	7.8	6.2	60.9	1	3075	12	1	27	20	0.740741	16	0.8	7	7	5	5
19598	26	26	rcp	0	1	4	33.6	7.8	5.8	102.1	2	2700	9	4	7	7	1	5	0.714286	5	5	2	1
19598	26	27	rcp	0	1	4	33.6	7.8	5.8	102.1	2	2700	9	4	2	2	1	2	1	2	2	2	1
19598	25	27	rcp	0	2	4	33.6	7.8	5.8	102.1	2	2775	9	3	6	6	1	6	1	3	3	3	1
19598	26	27	rcp	0	1	4	33.6	7.8	5.8	102.1	1	3450	10	1	2	2	1	2	1	2	2	1	0
19598	26	27	rcp	0	1	4	33.6	7.8	5.8	102.1	3	2775	9	3	6	6	1	4	0.666667	3	3	3	0
19646	36	36	rcp	0	1	2	27.1	8.29	2.48	43.09	1	1575	10	2	7	7	1	6	0.857143	5	5	1	1
19757	29	31	rcp	0	3	3	21.5	11.6	3.1	57.9	2	2075	10	3	21	19	0.904762	17	0.894737	14	14	7	2
19757	30	31	rcp	0	0.5	3	21.5	11.6	3.1	57.9	2	2175	10	3	22	19	0.863636	16	0.842105	8	8	5	2
19757	29	31	rcp	0	3	3	21.5	11.6	3.1	57.9	1	3300	11	3	24	21	0.875	19	0.904762	8	6	2	0
19793	27	25	inv	1	2	0	27.3	8.8	4.3	47	1	2225	9	1	21	6	0.285714	1	0.166667	1	1	0	0
19851	28	31	N	0	1	4	21.5	5.3	3.7	59	1	3525	11	1	20	16	0.8	13	0.8125	6	6	4	4
19928	25	25	Rob	1	2	0	19.5	4.3	1.8	53.1	1	2325	7	2	8	8	1	7	0.875	4	4	2	1
19928	25	25	Rob	1	2	0	19.5	4.3	1.8	53.1	2	3050	10	3	15	11	0.733333	6	0.545455	4		2	0
19981	32	33	Rob	1	5	0	18.8	11.6	5.2	69.7	1	2850	10	1	16	10	0.625	9	0.9	6	4	4	2
19999	32	30	Rob	0	1	0	23.7	5.3	3.7	59	1	2750	10	1	24	17	0.708333	14	0.823529	6	0	3	1
20000	36	33	rcp	1	6	0	27.2	7.6	2.8	64.4	2	3300	11	1	6	5	0.833333	4	0.8	4	0	2	0
20001	28	27	Rob	0	2	1	18.8	10.2	4	70.1	1	4050	12	1	12	9	0.75	6	0.666667	4	2	2	0
20004	36	34	N	0	2	6	19.3	8.5	6.2	61.8	1	2700	9	1	16	14	0.875	11	0.785714	9	9	4	3
20079	33	33	Rob	0	5	3	21.5	11.7	2.6	98.4	2	1350	9	4	1	1	1	1	1	1	1	5	2
20079	32	32	Rob	0	3	3	21.5	11.7	2.6	98.4	1	2925	10	3	3	3	1	3	1	2	2	1	0
20079	32	32	Rob	0	3	3	21.5	11.7	2.6	98.4	2	3025	11	1	3	3	1	3	1	2		1	0
20079	32	33	Rob	0	4	3	21.5	11.7	2.6	98.4	3	1725	8	4	1	1	1	1	1	1		1	0
20079	33	33	Rob	0	5	3	21.5	11.7	2.6	98.4	5	825	6	4	2	2	1	2	1	2	2	2	0
20257	25	24	inv	0	1	3	21.5	7.8	5.8	45	1	2625	10	1	11	11	1	11	1	7	7	5	4
20261	27	26	Rob	0	3	1	21.5	7.4	3.7	36.8	1	2200	11	1	9	8	0.888889	6	0.75	4	4	2	2
20378	37	36	rcp	0	11	0	21.5	7.3	2.4	58.1	2	3650	11	4	11	11	1	7	0.636364	7	7	6	2
20378	38	36	rcp	0	11	0	21.5	6.9	4.4	79.9	1	4125	14	1	22	17	0.772727	14	0.823529	10	10	6	0
20378	38	36	rcp	0	11	0	21.5	6.9	4.4	79.9	3	2250	10	4	6	6	1	6	1	4	4	2	0
20378	37	36	rcp	0	11	0	21.5	6.9	4.4	79.9	4	4500	10	1	17	14	0.823529	9	0.642857	7	7	3	0
20378	38	36	rcp	0	11	0	21.5	6.3	2.9	51.8	5	5400	12	2	8	8	1	5	0.625	3	2	2	0
20379	29	29	N	0	1	3	21.5	7.26	3.92	57.3	1	3500	12	1	21	19	0.904762	17	0.894737	6	5	3	3
20440	28	28	N	0	0.5	4	25.2	6.3	4.2	62.7	1	2400	10	3	31	25	0.806452	23	0.92	15	14	9	8
20444	33	31	N	0	1	5	21.5	8.5	6.2	61.8	1	2700	9	1	17	14	0.823529	12	0.857143	9	9	2	1
20489	29	31	rcp	0	2	3	20.3	8.8	3.7	68.7	1	3000	10	1	13	9	0.692308	7	0.777778	7	7	3	1
20489	29	31	rcp	0	2	3	20.3	8.8	3.7	68.7	2	2850	7	4	13	10	0.769231	4	0.4	4	4	2	2
20542	29	29	Rob	1	2	0	24.5	2.2	1	71	1	2450	10	1	18	11	0.611111	7	0.636364	3	2	1	1
20640	31	31	rcp	0	1	2	25.4	8.83	3.74	29.22	1	3675	13	1	7	7	1	7	1	6	6	2	2
20908	30	35	rcp	1	5	0	25.8	6.2	4.9	74.4	1	2675	15	3	15	9	0.6	8	0.888889	4	4	5	4
20917	32	34	rcp	0	1	3	22.2	8	3.8	54.2	1	2750	10	4	15	10	0.666667	10	1	4	1	2	2
20924	28	34	rcp	1	2	0	21.5	10.1	13.1	199.1	1	3125	10	4	22	16	0.727273	14	0.875	6	6	4	2
20924	30	34	rcp	1	4	0	21.5	10.1	13.1	199.1	2	3525	10	1	12	9	0.75	8	0.888889	4	4	3	1
21041	48	41	rcp	0	5	0	22.7	19.1	4.1	45.6	1	2475	9	2	4	4	1	4	1	3	3	3	0
21199	33	24	N	0	1	2	20.6	9.4	1.4	91.7	1	3225	12	1	8	7	0.875	6	0.857143	5	3	2	1
21252	28	31	Rob	1	10	0	21.5	6.3	1.6	50.9	1	3000	10	1	9	8	0.888889	5	0.625	2		2	2
21350	36	39	rcp	0	8	0	25.5	10.5	2.6	81.2	1	2700	9	1	9	6	0.666667	5	0.833333	2	1	1	1
21498	26	32	Rob	0	1	1	24	8.4	4.1	65.3	1	2400	9	1	14	11	0.785714	7	0.636364	6		3	2
21548	39	41	Rob	0	2	1	21.9	11.9	7.1	28.6	2	2200	11	3	7	4	0.571429	3	0.75	2	2	1	1
21548	40	42	Rob	0	2	1	21.9	11.9	7.1	28.6	2	2525	9	3	7	7	1	3	0.428571	3	2	2	1
21548	39	41	Rob	0	2	1	21.9	11.9	7.1	28.6	1	2025	10	1	3	3	1	2	0.666667	2	2	2	0
21582	33	39	rcp	1	6	0	26.4	9.1	5.3	61.9	1	3450	12	1	17	11	0.647059	5	0.454545	2	2	2	1
21949	30	32	rcp	1	5	0	27.3	8.9	3	44.1	2	2925	12	1	20	17	0.85	14	0.823529	7	6	3	1
21949	30	32	rcp	1	4	0	27.3	8.9	3	44.1	1	4400	16	4	10	10	1	7	0.7	4	4	3	0
21949	30	30	rcp	1	4	0	27.3	8.9	3	44.1	3	5550	13	1	30	29	0.966667	26	0.896552	15	12	3	0
21949	30	30	rcp	1	4	0	27.3	8.9	3	44.1	4	6225	20	1	16	15	0.9375	14	0.933333	11	11	4	0
21970	30	33	rcp	0	0.5	2	21.1	11.6	5.2	69.4	1	2850	12	4	25	25	1	13	0.52	12	12	6	2
22027	33	34	rcp	0	14	0	23.8	10.9	5.7	88.8	1	3425	15	1	5	5	1	5	1	3	3	2	1
22109	30	32	Rob	1	6	0	19.8	22.8	3	49.1	1	600	7	4	2	2	1	1	0.5	1	1	1	0
22109	30	32	Rob	1	6	0	19.8	22.8	3	49.1	2	1500	6	4	2	2	1	1	0.5	1	1	1	0
22116	27	26	rcp	0	2	1	25.3	8.9	3.5	101.3	1	3300	11	1	54	48	0.888889	43	0.895833	22	19	10	1
22246	31	35	Rob	1	11	0	23.5	7.9	5.4	77	1	3750	13	1	13	13	1	13	1	4	4	2	2
22294	24	25	rcp	0	1	1	19.5	7.9	5.4	77	1	1600	8	3	12	10	0.833333	6	0.6	4	3	3	3
22298	31	27	rcp	1	5	0	17.6	6.97	4.28	36.76	1	3000	10	3	22	15	0.681818	9	0.6	6	6	2	1
22298	32	27	rcp	1	5	0	17.6	6.97	4.28	36.76	2	1850	9	1	15	12	0.8	9	0.75	5	4	2	0
22308	30	30	Rob	0	2	1	23.4	7.7	2	90.8	1	1725	8	2	15	15	1	9	0.6	6	6	3	1
22433	31	32	rcp	0	2	1	21.5	10.7	5.1	67.8	1	1975	8	3	19	18	0.947368	14	0.777778	2	2	1	0
22440	24	24	rcp	1	2	0	25.4	9.3	11.9	79.4	1	1600	8	3	20	18	0.9	10	0.555556	7	5	2	2
22455	28	30	rcp	1	4	0	21.5	7.9	5.4	77	1	2650	11	1	15	11	0.733333	10	0.909091	1	1	1	1
22514	33	35	N	0	2	1	21.5	9.23	2.27	73.6	1	2250	10	4	4	4	1	3	0.75	2	1	1	1
22530	30	33	N	0	1	3	24.2	6.98	3.47	117.44	1	2750	11	1	11	11	1	10	0.909091	7	7	5	4
22656	26	26	inv	1	3	0	23.9	2.5	1.5	45.3	2	2850	12	3	15	12	0.8	8	0.666667	2	0	0	0
22663	34	33	rcp	0	7	0	21.4	9	1.5	86.3	1	2750	10	3	8	6	0.75	4	0.666667	4	4	3	1
22663	33	32	rcp	1	7	0	21.4	9	1.5	86.3	2	2700	9	3	12	11	0.916667	6	0.545455	4	4	3	1
22736	32	32	N	0	2	2	20	7.31	4.13	115	1	4650	14	1	10	10	1	8	0.8	6	6	4	3
22754	32	37	rcp	1	13	0	25.4	10	2.6	25.9	1	3825	14	1	17	11	0.647059	9	0.818182	4	4	2	0
22807	32	33	Rob	1	3	0	21.5	9.2	2	126.9	1	3375	13	1	26	23	0.884615	16	0.695652	7	7	4	3
22914	33	31	N	0	1	3	21.6	10.8	2.5	28.4	1	2750	11	3	8	2	0.25	2	1	2	1	1	1
22914	31	31	N	0	1	3	21.6	10.8	2.5	28.4	2	2700	12	3	8	2	0.25	2	1	2	1	3	1
22996	30	30	rcp	1	6	0	30.5	6.2	1	36.6	1	2100	9	1	12	7	0.583333	6	0.857143	2	2	1	1
23058	30	32	N	0	1	2	23.5	6.06	4.35	45	1	2500	10	1	27	23	0.851852	18	0.782609	17	15	5	5
23092	27	26	N	0	0.5	2	24	5.9	4.6	53.1	1	3200	11	1	20	19	0.95	14	0.736842	8	8	6	5
23117	27	31	Rob	0	5	1	27.1	9.7	3.6	110.2	2	3300	9	1	6	5	0.833333	4	0.8	2	2	2	1
23117	27	31	Rob	0	5	1	27.1	9.7	3.6	110.2	1	3300	11	2	8	6	0.75	1	0.166667	1	1	0	0
23117	27	31	Rob	0	5	1	27.1	9.7	3.6	110.2	3	4725	15	4	10	8	0.8	6	0.75	2	1	1	0
23138	28	32	Rob	0	2	2	18	9.6	3.7	61.6	1	3375	12	1	15	12	0.8	11	0.916667	6	6	5	1
23141	30	33	N	0	1	1	21.5	10.9	3.3	63.8	2	1050	7	4	2	2	1	1	0.5	1	1	1	1
23175	26	26	Rob	1	3	0	24.1	11.5	5.6	66.8	1	2850	13	1	9	7	0.777778	4	0.571429	2	2	2	1
23175	26	26	Rob	1	3	0	24.1	11.5	5.6	66.8	2	3075	12	4	15	15	1	14	0.933333	9	9	9	7
23175	26	26	Rob	1	3	0	24.1	11.5	5.6	66.8	2	3350	13	2	13	10	0.769231	2	0.2	1	1	0	0
23238	31	32	rcp	0	1	2	21.5	14.9	1.9	76.1	1	2100	10	3	5	5	1	3	0.6	1	0	3	0
23256	29	35	inv	1	6	0	33.3	5.3	8.4	63.4	1	2250	10	3	10	10	1	8	0.8	6	4	3	3
23356	29	29	rcp	1	3	0	22.2	8.8	13.2	114	1	3675	14	1	39	36	0.923077	30	0.833333	19	19	11	3
23365	36	34	N	0	1	3	22.9	6.8	4.2	55	1	3375	13	1	21	19	0.904762	16	0.842105	10	9	7	4
23421	33	33	rcp	1	5	0	24	8.9	3	57.8	1	2700	9	4	1	1	1	1	1	1	1	0	0
23421	33	33	rcp	1	5	0	24	8.9	3	57.8	3	2100	9	3	5	5	1	5	1	3	3	0	0
23440	27	28	N	0	2	1	22.3	6.8	4.2	55	1	3900	14	1	23	13	0.565217	8	0.615385	5	5	3	2
23467	38	33	rcp	1	8	0	24.7	4.01	2.08	92.81	1	3675	13	1	7	7	1	6	0.857143	4	4	3	2
23481	36	39	rcp	0	2	3	21.5	4.01	2.08	92.81	2	2850	9	3	5	4	0.8	3	0.75	2	2	1	1
23481	36	30	rcp	0	2	3	21.5	9.1	4.5	55	1	2850	9	3	7	6	0.857143	6	1	4	4	2	0
23514	27	27	rcp	0	1	2	23.7	4.3	4.6	87.5	1	3375	12	4	19	17	0.894737	16	0.941176	11	11	5	3
23514	27	27	rcp	0	1	2	23.7	4.3	6.2	104.7	2	2260	11	4	19	17	0.894737	16	0.941176	11	11	4	1
23675	34	33	rcp	0	3	1	33.8	9.3	2.6	40.6	1	2475	12	1	27	23	0.851852	16	0.695652	4	4	2	1
23709	29	34	N	0	1	2	21.5	5.2	4.4	43.1	1	3900	13	1	43	41	0.953488	35	0.853659	22	22	4	2
23711	26	27	Rob	1	3	0	21.5	5.1	6.3	35.2	2	3450	14	4	19	14	0.736842	6	0.428571	3	2	2	1
23711	26	26	Rob	1	3	0	21.5	5.1	6.3	35.2	1	2225	12	1	8	7	0.875	3	0.428571	3	2	1	0
23714	28	33	Rob	1	2	0	18.1	7.7	3.3	79.6	1	3050	11	1	15	14	0.933333	11	0.785714	6	5	2	2
23714	29	33	Rob	1	2	0	18.1	7.7	3.3	79.6	2	3950	12	2	18	18	1	7	0.388889	5	3	1	1
23841	30	30	inv	0	2	2	21.5	6.1	2.82	29.6	1	3000	10	1	29	26	0.896552	24	0.923077	6	2	4	2
23910	32	34	rcp	1	2	0	21.5	6.3	5.6	36	1	2400	10	2	21	18	0.857143	11	0.611111	6	6	3	3
23921	32	33	Rob	0	5	5	21.5	7.1	4.3	45.2	1	2100	10	3	10	7	0.7	7	1	4	3	4	0
24010	25	27	rcp	0	2	1	19.5	9.2	4.9	52	1	1400	8	3	22	21	0.954545	19	0.904762	9	9	5	1
24010	25	27	rcp	0	2	1	19.5	9.2	4.9	52	2	2000	10	3	36	35	0.972222	13	0.371429	4	3	1	1
24010	25	27	rcp	0	2	1	19.5	9.2	4.9	52	2	1575	9	3	30	28	0.933333	19	0.678571	10	10	8	1
24185	25	30	rcp	1	5	0	30.1	7.7	3.3	79.6	1	2400	12	1	15	12	0.8	12	1	10	10	6	2
24215	28	31	rcp	1	3	0	23.4	10	8.1	34.1	2	5865	16	1	6	6	1	5	0.833333	5	4	2	0
24215	28	31	rcp	1	3	0	23.4	10	8.1	34.1	1	5275	17	1	6	6	1	6	1	4	4	1	0
24257	28	33	rcp	0	2	0	21.5	7.8	2.7	52.7	1	1800	8	1	11	9	0.818182	6	0.666667	6	6	5	2
24296	29	29	rcp	1	3	0	25.7	7.2	2.5	51.2	1	3270	11	1	8	6	0.75	5	0.833333	4	3	1	0
24296	29	29	rcp	1	3	0	25.7	7.2	2.5	51.2	4	1950	9	4	8	8	1	2	0.25	2	2	1	0
24388	28	31	rcp	0	1	0	23.5	8	1.2	70.3	1	4350	15	1	11	9	0.818182	7	0.777778	6	6	4	1
24426	34	33	N	0	6	2	23.5	8	3.1	157.1	1	4950	16	1	10	10	1	8	0.8	4	3	2	2
24444	25	26	rcp	1	1	2	21.5	3.5	3.7	50.2	2	2025	9	2	23	22	0.956522	16	0.727273	15	15	10	2
24444	25	26	rcp	1	1	2	21.5	3.5	3.7	50.2	1	3025	12	1	17	16	0.941176	13	0.8125	8	7	2	0
24446	24	28	rcp	1	6	0	21.5	27.7	10.1	49.9	1	2475	14	4	18	17	0.944444	11	0.647059	6	6	4	0
24447	39	37	N	0	7	1	23.1	11.6	3	39.3	1	2190	8	3	9	9	1	6	0.666667	5	5	2	1
24455	33	34	N	0	1	2	21.5	6.2	6.6	65.3	1	2900	12	1	24	19	0.791667	15	0.789474	10	10	7	5
24515	31	32	rcp	1	8	0	19.5	9.1	3.3	47.4	4	3900	13	3	8	4	0.5	2	0.5	1	1	1	0
24522	25	32	Rob	1	2	0	21.5	6.9	1.3	46.4	2	1575	7	1	4	4	1	3	0.75	3	3	2	1
24522	25	32	Rob	1	2	0	21.5	6.9	1.3	46.4	1	3900	12	2	10	7	0.7	6	0.857143	4	4	2	1
24575	28	31	Rob	0	0.5	2	21.3	5.8	2.87	26	1	2200	8	2	14	12	0.857143	10	0.833333	5	4	6	3
24620	29	31	rcp	0	1	1	21.5	6.2	6.7	78.5	1	2475	11	1	23	20	0.869565	18	0.9	15	15	10	4
24775	29	33	Rob	0	1	1	22.7	8.9	2.3	32	1	3150	9	1	18	14	0.777778	9	0.642857	8	7	4	3
24833	29	29	rcp	0	1	2	20.8	7.7	3.3	79.6	1	2775	11	4	16	15	0.9375	11	0.733333	9	7	5	2
24899	30	30	Rob	0	2	2	19.9	11.4	17.6	48.1	1	3000	10	1	5	5	1	5	1	2	2	2	1
25007	38	44	inv	0	6	1	24.8	10.1	2.08	92.81	2	1350	6	2	1	1	1	1	1	1	1	1	1
25007	38	44	inv	0	6	1	24.8	10.1	2.08	92.81	1	3500	8	4	3	3	1	1	0.333333	1	1	1	1
25083	25	27	rcp	0	4	2	22.5	6.4	3.3	43.6	1	3900	13	4	17	16	0.941176	14	0.875	13	13	8	6
25261	23	24	rcp	0	2	2	25.3	4.51	5.83	31.3	1	1800	8	3	15	11	0.733333	5	0.454545	4	3	2	1
25261	23	24	rcp	0	2	2	25.3	4.51	5.83	31.3	2	2400	8	3	20	16	0.8	13	0.8125	7	6	5	1
25371	31	35	Rob	1	3	0	25.2	8.6	9.2	88.9	1	4425	16	1	16	11	0.6875	7	0.636364	2	2	1	1
25371	31	35	Rob	1	3	0	25.2	8.6	9.2	88.9	2	3375	9	3	19	11	0.578947	8	0.727273	2	2	1	0
25418	28	28	Rob	1	2	0	19.1	7.8	2.7	52.7	1	1425	10	1	9	5	0.555556	4	0.8	4	3	2	1
25457	34	33	N	0	1	2	22.6	10.5	4.65	92	2	6750	15	1	8	7	0.875	6	0.857143	5	5	5	5
25486	32	32	rcp	0	1	2	21.5	3.12	2.83	50	1	2250	12	4	13	11	0.846154	7	0.636364	6	6	3	1
25486	32	32	rcp	0	1	2	21.5	3.12	2.83	50	2	2925	12	4	15	12	0.8	10	0.833333	4	2	3	0
25552	31	39	rcp	0	4	1	28.4	7.1	4.1	75.1	1	5250	14	1	2	2	1	2	1	2	2	2	0
25552	31	39	rcp	0	4	1	28.4	7.1	4.1	75.1	2	5250	12	4	1	1	1	1	1	1	1	1	0
25602	32	31	N	0	3	2	21.5	6.8	4.4	54.1	1	2025	9	4	14	12	0.857143	9	0.75	6	5	5	3
25630	32	33	N	1	4	1	21.5	7.8	2.7	52.7	1	3225	10	1	13	13	1	6	0.461538	2	1	1	1
25725	34	35	N	0	5	2	29.1	8.9	1.9	50.3	1	1650	5	4	4	3	0.75	3	1	2	2	1	1
25739	28	30	rcp	1	4	0	21.5	6.7	2.4	30.6	1	5400	12	1	10	7	0.7	6	0.857143	4	2	2	1
25740	30	50	rcp	0	2	2	21.5	6.9	2.2	30.6	2	2085	9	4	9	9	1	7	0.777778	6	6	2	0
25740	30	50	rcp	0	2	2	21.5	6.9	2.2	30.6	1	2700	12	2	8	8	1	6	0.75	2	1	2	0
25741	29	31	rcp	0	2	1	25.8	6.8	4.4	54.1	1	2700	9	3	30	27	0.9	21	0.777778	20	20	13	2
25744	31	31	Rob	1	4	0	21.5	10.2	5.1	60	2	2400	7	3	6	4	0.666667	4	1	2	2	1	0
25744	31	31	Rob	1	4	0	21.5	10.2	5.1	60	1	1800	6	1	4	4	1	3	0.75	2	2	1	0
25760	30	31	Rob	1	6	0	22	6.8	4.4	54.1	1	7050	24	1	22	18	0.818182	15	0.833333	11	10	7	3
25776	29	32	rcp	0	1	2	21.5	4.7	4	52.8	1	5250	14	1	22	22	1	15	0.681818	7	6	5	3
25822	31	31	N	0	1	2	21.5	6.6	2.2	29.2	1	2250	10	2	18	18	1	13	0.722222	4	3	3	2
25911	35	35	N	0	2	2	23.6	10.2	5.1	60	1	2625	9	4	20	16	0.8	10	0.625	5	3	2	1
26060	30	31	N	0	1	2	19.9	4.5	3.3	47.3	1	2850	11	1	15	14	0.933333	12	0.857143	7	7	4	3
26121	32	32	inv	0	3	0	18.6	6.8	4.4	54.1	1	2475	11	1	22	22	1	19	0.863636	10	8	7	5
26152	31	33	Rob	1	4	0	26.6	7.5	1.4	60.3	1	2926	10	2	9	8	0.888889	8	1	6	5	3	2
26198	24	28	rcp	1	5	0	21	8.5	6	50	1	1725	8	3	10	9	0.9	6	0.666667	2	2	2	0
26261	29	32	N	0	1	2	21.4	7.7	2.6	49.8	1	4050	17	2	10	10	1	10	1	6	4	4	2
26273	24	31	rcp	1	6	0	25	6.1	3.8	33.3	1	2625	12	2	16	16	1	13	0.8125	8	8	5	2
26278	31	29	rcp	0	1	1	23	7.5	3	25.6	1	1725	8	3	24	22	0.916667	17	0.772727	16	14	10	7
26309	23	26	rcp	0	2	2	21.5	7.1	2	42.5	1	2775	12	1	20	20	1	16	0.8	8	7	5	3
26317	33	36	rcp	0	6	2	23.2	5.59	6.86	100	1	2250	10	1	14	13	0.928571	12	0.923077	6	4	4	2
26357	31	36	rcp	0	1	2	21.2	8.7	1.8	86.5	1	3900	16	1	11	11	1	9	0.818182	6	6	3	2
26371	30	32	rcp	1	4	0	22.9	3.6	2.9	78.6	1	3075	14	2	31	27	0.870968	25	0.925926	22	21	7	4
26377	27	33	rcp	1	6	0	18.9	8.6	3.3	66.7	1	3345	12	1	18	11	0.611111	10	0.909091	4	3	3	1
26379	34	40	inv	0	2	2	18.8	8.9	4.6	50.2	1	4425	13	2	9	9	1	7	0.777778	6	5	2	2
26401	23	23	Rob	1	3	0	31.2	3.1	2.6	68.2	1	3825	14	1	29	26	0.896552	18	0.692308	8	7	8	5
26460	29	30	rcp	0	1	0	24.2	8.2	2.9	25	1	2625	12	1	16	10	0.625	5	0.5	4	4	2	1
26484	30	31	rcp	1	6	0	24.2	6.8	3.1	60.6	1	2100	7	1	5	4	0.8	4	1	2	2	2	2
26485	25	24	rcp	0	1	2	26	8.2	4.1	28.4	2	2850	12	1	15	15	1	11	0.733333	9	9	6	1
26485	25	24	rcp	0	1	2	26	8.2	4.1	28.4	1	2250	10	1	12	12	1	11	0.916667	3	3	3	1
26493	28	29	rcp	0	3	2	21.7	6.2	10.9	65.3	1	2475	12	3	20	17	0.85	16	0.941176	4	3	4	0
26500	29	30	inv	0	1	2	21.1	9.7	2.1	55.1	1	3600	14	1	12	12	1	10	0.833333	6	6	9	3
26546	30	31	rcp	1	2	0	20.1	7.1	2.7	73.9	1	2925	13	2	7	6	0.857143	5	0.833333	4	2	2	0
26570	34	36	rcp	1	14	0	25.4	4.6	2.2	57.6	1	3000	10	3	18	15	0.833333	11	0.733333	11	10	6	5
26574	30	30	rcp	1	5	0	22.4	10.2	2.5	39.9	1	2250	10	3	3	3	1	3	1	2	2	2	1
26741	29	34	rcp	1	2	0	23.4	8.8	4.3	43	1	4050	14	1	20	20	1	17	0.85	11	10	5	3
＃1 Parental genetic backgrounds:N=Normal parental karyotype;rcp=Reciprocal translocation;Rob=Roche translocation;inv=Inversion
＃2 Type of infertility:1=Primary infertility,0=Secondary infertility
＃3 Protocol of COH:1=Long-term protocol;2=Short-term protocol;3=Antagonist protocol;4=Others
